# Supplementary material for: Rapid and scalable personalized ASO screening in patient-derived organoids
Source: Nature. 2025 Jan 22;638(8049):237–43. doi: 10.1038/s41586-024-08462-1 (PMC11798851; doi:10.1038/s41586-024-08462-1)
Supplement: Supplementary file 3 — Summary reprogramming reagents and methods [file 41586_2024_8462_MOESM3_ESM.txt]

Compound/Method	Description	Purpose
CHIR99021	GSK inhibitor	Significantly improves reprogramming efficiency
PD0325901	MEK inhibitor	Inhibits the growth of non-iPSC colonies and promotes the growth of reprogrammed iPSCs leading to larger and more homogeneous iPSC colonies
SB431542	TGF-Beta Inhibitor	Increases efficiency of reprogramming
Sodium Butyrate	HDAC Inhibitor	Promotes iPSC generation and converts partially reprogrammed cells to fully reprogrammed iPSCs
Y-27632	Rock Inhibitor	Improves dissociation induced apoptosis and apoptosis in serum free suspension of iPSCs
Ascorbic Acid	Vitamin C	Enhances generation and increases reprogramming efficiency
bFGF	Basic fibroblast growth factor	Supports maintenance of undifferentiated iPSCs
Centrifugation (post-reprogramming)	NA	Facilitates initial cell adherence
