# Supplementary material for: Rapid and scalable personalized ASO screening in patient-derived organoids
Source: Nature. 2025 Jan 22;638(8049):237–43. doi: 10.1038/s41586-024-08462-1 (PMC11798851; doi:10.1038/s41586-024-08462-1)
Supplement: Supplementary file 4 — Summary of iPSC lines. [file 41586_2024_8462_MOESM4_ESM.txt]

Name	Source	Pathology	Derived From	Sex	Origin	DMD Variant
Unaffected	Coriell (GM25256)	Healthy	Fibroblast	Male	Human	None
Patient 1	CMH Patient	DMD	PBMC	Male	Human	Deletion of exons 46-53
Patient 2a	CMH Patient	DMD	PBMC	Male	Human	Deep intronic variant, chrX:32284453T>C
Patient 2b	CMH Patient	DMD	PBMC	Male	Human	Deep intronic variant, chrX:32284453T>C
