# Supplementary material for: Rapid and scalable personalized ASO screening in patient-derived organoids
Source: Nature. 2025 Jan 22;638(8049):237–43. doi: 10.1038/s41586-024-08462-1 (PMC11798851; doi:10.1038/s41586-024-08462-1)
Supplement: Supplementary file 6 — Primary antibodies used in this study [file 41586_2024_8462_MOESM6_ESM.txt]

Antibody	Host species	Catalog #	Antibody Dilution
OCT4	Rabbit	Cell Signaling, #2750	1:100
SOX2	Rabbit	Cell Signaling, #3579	1:100
NANOG	Rabbit	Cell Signaling, #3580	1:100
TRA-1-60	Mouse	Cell Signaling, #4746	1:100
TRA-1-81	Mouse	Cell Signaling, #4745	1:100
SSEA4	Mouse	Cell Signaling, #4755	1:100
BRACHYURY	Rabbit	Cell Signaling, #81694	1:100
FOXA2	Rabbit	Cell Signaling, #8186	1:100
SOX17	Rabbit	Cell Signaling, #81778	1:100
PAX6	Rabbit	Cell Signaling, #60433	1:100
NCAM (CD56)	Mouse	StemCell Tech, #60021	1:100
NESTIN	Mouse	StemCell tech, #60091	1:100
FOXG1	Rabbit	Thermofisher, PA5-26794	1:100
NKX2.5	Rabbit	Thermofisher, PA5-49431	1:100
Myosin Heavy Chain (MHC)	Rabbit	Thermofisher, MA5-35613	1:100
HAND1	Mouse	Thermofisher, MA5-25494	1:100
CD31	Mouse	Thermofisher, MA5-13188	1:100
Cardiac Troponin T (TNNT2)	Mouse	Thermofisher, MA5-12960	1:100
Beta-3 Tubulin (TUJI)	Mouse	Thermofisher, MA1-118	1:100
Dystrophin	Rabbit	Abcam, ab15277	1:100
Viniculin	Mouse	Invitrogen, 14-97777-82	1:5000
Anti-Rabbit Alexa Fluor 488	Goat	Fisher, A11034	1:400
Anti-Mouse Alexa Fluor 594	Goat	Fisher, A11032	1:400
Anti-Mouse IRDye800CW	Goat	LI-COR, 926-32210	1:5000
Anti-Rabbit IRDye800CW	Goat	LI-COR, 926-32211	1:5000
