# Supplementary material for: Rapid and scalable personalized ASO screening in patient-derived organoids
Source: Nature. 2025 Jan 22;638(8049):237–43. doi: 10.1038/s41586-024-08462-1 (PMC11798851; doi:10.1038/s41586-024-08462-1)
Supplement: Supplementary file 7 — PCR primers used in this study. [file 41586_2024_8462_MOESM7_ESM.txt]

Name	Target Gene	Description	Primer	Sequence 5'->3'
OCT4_F	4-Oct	iPSC Marker	All	CTGAAGCAGAAGAGGATCAC
OCT4_R	4-Oct	iPSC Marker	All	GACCACATCCTTCTCGAGCC
NANOG_F	NANOG	iPSC Marker	All	TTCTTGACCGGGACCTTGTC
NANOG_R	NANOG	iPSC Marker	All	GCTTGCCTTGCTTTGAAGCA
SOX2_F	SOX2	iPSC Marker	All	GCTGCAAAAGAGAACACCAA
SOX2_R	SOX2	iPSC Marker	All	CTTCCTGCAAAGCTCCTACC
KLF4_F	KLF4	iPSC Marker	All	CTGCGGCAAAACCTACACAAA
KLF4_R	KLF4	iPSC Marker	All	GAATTTCCATCCACAGCCGT
GAPDH_F	GAPDH	RT-PCR Control	All	GTCATACCAGGAAATGAGCT
GAPDH_R	GAPDH	RT-PCR Control	All	TGACCACAGTCCATGCCATC
TNNT2_F	TNNT2	Cardiac Marker	All	GGCAGCGGAAGAGGATGCTGAA
TNNT2_R	TNNT2	Cardiac Marker	All	GAGGCACCAAGTTGGGCATGAACGA
NKX2.5 _F	NKX2.5	Cardiac Marker	All	CATGCTGGCCGCCTTCAAG
NKX2.5_R	NKX2.5	Cardiac Marker	All	CCAGATCTTGACCTGCGTG
CD31_F	CD31	Cardiac Marker	All	GTCTCACAAAGAGAACGGAAGGC
CD31_R	CD31	Cardiac Marker	All	CTGTGTTCTGTGGGAGCAGGGC
HAND1_F	HAND1	Cardiac Marker	All	GAGAGCAAGCGGAAAAGGGAG
HAND1_R	HAND1	Cardiac Marker	All	GGTGCGTCCTTTAATCCTCTT
SOX2_F	SOX2	Neuronal Marker	All	GCTGCAAAAGAGAACACCAA
SOX2_R	SOX2	Neuronal Marker	All	CTTCCTGCAAAGCTCCTACC
TUJI_F	TUJI	Neuronal Marker	All	ATGAGGGAGATCGTGCACAT
TUJI_R	TUJI	Neuronal Marker	All	GCCCCTGAGCGGACACTGT
FOXG1_F	FOXG1	Neuronal Marker	All	AGGAGGGCGAGAAGAAGAAC
FOXG1_R	FOXG1	Neuronal Marker	All	TCACGAAGCACTTGTTGAGG
PAX6_F	PAX6	Neuronal Marker	All	GCCCTCACAAACACCTACAG
PAX6_R	PAX6	Neuronal Marker	All	TCATAACTCCGCCCATTCAC
NESTIN_F	NESTIN	Neuronal Marker	All	TCCAGAAACTCAAGCACCA
NESTIN_R	NESTIN	Neuronal Marker	All	AAATTCTCCAGGTTCCATGC
DMDstruct_F	DMD Structural Deletion	DMD Targeted RNA-Seq	Patient 1	ATGGCGGCGTTTTCATTAT
DMDstruct_R	DMD Structural Deletion	DMD Targeted RNA-Seq	Patient 1	GCTTCTCCAAGAGGCATTGA
DMDintronic_F	DMD Intronic Variant	DMD Splicing	Patients 2a/2b	GCTCAGGTCGGATTGACATT
DMDintronic_R	DMD Intronic Variant	DMD Splicing	Patients 2a/2b	GCATGTTCCCAATTCTCAGG
