# Supplementary material for: Rapid and scalable personalized ASO screening in patient-derived organoids
Source: Nature. 2025 Jan 22;638(8049):237–43. doi: 10.1038/s41586-024-08462-1 (PMC11798851; doi:10.1038/s41586-024-08462-1)
Supplement: Supplementary file 8 — Supplementary Videos 1–47 [file 41586_2024_8462_MOESM8_ESM.zip]

Archive with 49 entries (49 files):
- 2023-03-05322C-s8/2023-03-05322C-supplementary-video-legends.docx
- 2023-03-05322C-s8/2023-03-05322C-VideoS1.avi
- 2023-03-05322C-s8/2023-03-05322C-VideoS10.avi
- 2023-03-05322C-s8/2023-03-05322C-VideoS11.avi
- 2023-03-05322C-s8/2023-03-05322C-VideoS12.avi
- 2023-03-05322C-s8/2023-03-05322C-VideoS13.avi
- 2023-03-05322C-s8/2023-03-05322C-VideoS14.avi
- 2023-03-05322C-s8/2023-03-05322C-VideoS15.avi
- 2023-03-05322C-s8/2023-03-05322C-VideoS16.avi
- 2023-03-05322C-s8/2023-03-05322C-VideoS17.avi
- 2023-03-05322C-s8/2023-03-05322C-VideoS18.avi
- 2023-03-05322C-s8/2023-03-05322C-VideoS19.avi
- 2023-03-05322C-s8/2023-03-05322C-VideoS2.avi
- 2023-03-05322C-s8/2023-03-05322C-VideoS20.avi
- 2023-03-05322C-s8/2023-03-05322C-VideoS21.avi
- 2023-03-05322C-s8/2023-03-05322C-VideoS22.avi
- 2023-03-05322C-s8/2023-03-05322C-VideoS23.avi
- 2023-03-05322C-s8/2023-03-05322C-VideoS24.avi
- 2023-03-05322C-s8/2023-03-05322C-VideoS25.avi
- 2023-03-05322C-s8/2023-03-05322C-VideoS26.avi
- 2023-03-05322C-s8/2023-03-05322C-VideoS27.avi
- 2023-03-05322C-s8/2023-03-05322C-VideoS28.avi
- 2023-03-05322C-s8/2023-03-05322C-VideoS29.avi
- 2023-03-05322C-s8/2023-03-05322C-VideoS3.avi
- 2023-03-05322C-s8/2023-03-05322C-VideoS30.avi
- 2023-03-05322C-s8/2023-03-05322C-VideoS31.avi
- 2023-03-05322C-s8/2023-03-05322C-VideoS32.avi
- 2023-03-05322C-s8/2023-03-05322C-VideoS33.avi
- 2023-03-05322C-s8/2023-03-05322C-VideoS34.avi
- 2023-03-05322C-s8/2023-03-05322C-VideoS35.avi
- 2023-03-05322C-s8/2023-03-05322C-VideoS36.avi
- 2023-03-05322C-s8/2023-03-05322C-VideoS37.avi
- 2023-03-05322C-s8/2023-03-05322C-VideoS38.avi
- 2023-03-05322C-s8/2023-03-05322C-VideoS39.avi
- 2023-03-05322C-s8/2023-03-05322C-VideoS4.avi
- 2023-03-05322C-s8/2023-03-05322C-VideoS40.avi
- 2023-03-05322C-s8/2023-03-05322C-VideoS41.avi
- 2023-03-05322C-s8/2023-03-05322C-VideoS42.avi
- 2023-03-05322C-s8/2023-03-05322C-VideoS43.avi
- 2023-03-05322C-s8/2023-03-05322C-VideoS44.avi
- 2023-03-05322C-s8/2023-03-05322C-VideoS45.avi
- 2023-03-05322C-s8/2023-03-05322C-VideoS46.avi
- 2023-03-05322C-s8/2023-03-05322C-VideoS47.avi
- 2023-03-05322C-s8/2023-03-05322C-VideoS5.avi
- 2023-03-05322C-s8/2023-03-05322C-VideoS6.avi
- 2023-03-05322C-s8/2023-03-05322C-VideoS7.avi
- 2023-03-05322C-s8/2023-03-05322C-VideoS8.avi
- 2023-03-05322C-s8/2023-03-05322C-VideoS9.avi
- 2023-03-05322C-s8/Supplementary Video Legends.docx
